# Supplementary material for: Negotiating Awareness: Dutch Midwives’ Experiences of Noninvasive Prenatal Screening Counseling
Source: Int J Environ Res Public Health. 2022 Nov 18;19(22):15283. doi: 10.3390/ijerph192215283 (PMC9691187; doi:10.3390/ijerph192215283)
Supplement: Supplementary file 1 [file ijerph-19-15283-s001.zip]

Archive with 1 entries (1 files):
- ijerph-1948737-supplementary.pdf
